# Supplementary material for: Genomic Characterization of SARS-CoV-2 Variants from Clinical Isolates during the COVID-19 Epidemic in Mauritania
Source: Genes (Basel). 2024 Mar 14;15(3):361. doi: 10.3390/genes15030361 (PMC10970642; doi:10.3390/genes15030361)
Supplement: Supplementary file 1 [file genes-15-00361-s001.zip]

Archive with 1 entries (1 files):
- genes-2903294-supplementary.xlsx
