# Supplementary material for: Genomic Characterization of SARS-CoV-2 Variants from Clinical Isolates during the COVID-19 Epidemic in Mauritania
Source: Genes (Basel). 2024 Mar 14;15(3):361. doi: 10.3390/genes15030361 (PMC10970642; doi:10.3390/genes15030361)
Supplement: Supplementary file 1 [file genes-15-00361-s001.zip › genes-2903294-supplementary.xlsx]

## Sheet: Feuil1
Sample	Date	Sexe	Age	Locality	Vaccination	CT	substitutions	deletions	insertions	aaSubstitutions	aaDeletions	missing	nonACGTNs	X coverage	% Genome coverage	clade	Pango lineage
MAURCOVID-027	2021-09-29	M	40	communauté	No	29	G1439T,C3037T,A3852T,C3961T,C4551T,C5025T,G6865T,G7798T,C9072T,C9891T,C10116T,C12880T,C14408T,G20578A,C21846T,G23012A,A23403G,C23604A,G23948C,C24382T,C25046T,C25276A,T26767C,C29769T	11288-11296,21992-21994,27887-27901		M:I82T,ORF1a:G392C,ORF1a:E1196V,ORF1a:T1429I,ORF1a:S1587L,ORF1a:K2200N,ORF1a:K2511N,ORF1a:T2936I,ORF1a:A3209V,ORF1a:T3284I,ORF1b:P314L,ORF1b:V2371M,S:T95I,S:E484K,S:D614G,S:P681H,S:D796H,S:P1162S	ORF1a:S3675-,ORF1a:G3676-,ORF1a:F3677-,ORF7b:*44-,ORF8:M1-,ORF8:K2-,S:Y144-	101-113,165-262,270-300,13372-13622,22325-22370,22373-22374,22414-22451,22504-22542,23287,25654-25816,25863-25924,26900-26988,26996-26998,27000-27031,27037-27161,27512-27734,28209,28271,28767-29007,29202-29204,29209,29211-29219		1704	94.41	20B	B.1.1.318
MAURCOVID-001	2021-10-26	M	32	CHN	CNBJ	24	C241T,C1498T,A1807G,G2659A,C3037T,G5023T,C6285T,T8593C,T8899C,C9565T,G10870T,C12676A,C14407T,C14408T,C18171T,A20724G,A21717G,C21762T,G23012A,A23403G,C23538T,G23593C,T24224C,C24748T,C25613T,C26305T,T26767C,C28308G,A28699G,C28887T,C29218T,G29543T,T29728G,A29776T	11288-11296,21765-21770,21992-21994,27205-27207,28278-28280		E:L21F,M:I82T,N:S2M,N:D3Y,N:A12G,N:T205I,ORF1a:M1586I,ORF1a:T2007I,ORF1b:P314F,ORF3a:S74F,ORF6:F2M,ORF9b:H9D,S:Q52R,S:A67V,S:E484K,S:D614G,S:S659L,S:Q677H,S:F888L	N:M1-,ORF1a:S3675-,ORF1a:G3676-,ORF1a:F3677-,ORF6:M1-,S:H69-,S:V70-,S:Y144-	29729-29775		2100	99.17	21D (Eta)	B.1.525
MAURCOVID-002	2021-10-15	F	16	CHN	Non	24	G210T,C241T,C3037T,G4181T,C6402T,C7124T,A7479C,C8986T,G9053T,G9441T,C10029T,A11201G,A11332G,C13384T,C14408T,G15451A,C16466T,G18255T,C19220T,C21618G,C21846T,C22498T,T22917G,C22995A,A23403G,G23593C,C23604G,G24410A,C25355T,C25469T,G26109A,C26681T,T26767C,G27014T,T27638C,C27752T,C27874T,G27916A,A28461G,G28881T,G28916T,C28961T,A29125G,G29402T,G29742T	22029-22034,28248-28253,28271	25701:CCC	M:I82T,N:D63G,N:R203M,N:G215C,N:L230F,N:D377Y,ORF1a:A1306S,ORF1a:P2046L,ORF1a:P2287S,ORF1a:N2405T,ORF1a:V2930L,ORF1a:C3059F,ORF1a:T3255I,ORF1a:T3646A,ORF1b:P314L,ORF1b:G662S,ORF1b:P1000L,ORF1b:M1596I,ORF1b:A1918V,ORF3a:S26L,ORF7a:V82A,ORF7a:T120I,ORF7b:T40I,ORF8:G8E,ORF9b:T60A,S:T19R,S:T95I,S:R158G,S:L452R,S:T478K,S:D614G,S:Q677H,S:P681R,S:D950N,S:L1265F	ORF8:D119-,ORF8:F120-,S:E156-,S:F157-	19298-19371,19373-19376,19383-19385,19396-19414,19423-19570,21907-21990,22340-22342,22347-22351,22381-22386,22404-22423,22426,22475-22476,22540		2416	98.09	21J (Delta)	AY.34
MAURCOVID-003	2021-10-16	F	71	HM	AZ	15	G210T,C241T,C3037T,G4181T,G4504T,C6402T,C7124T,C8986T,G9053T,G9441T,C10029T,G11083T,A11201G,A11332G,C14408T,G15451A,C16466T,G18255T,C19220T,G19563A,C21618G,C21846T,G21987A,C22498T,T22917G,C22995A,A23403G,G23593C,C23604G,G24410A,C25469T,G26109A,C26681T,T26767C,G27014T,T27638C,C27752T,T27838A,C27874T,A28461G,G28881T,G28916T,G29402T,G29742T	22029-22034,28248-28253,28271	25701:CCC	M:I82T,N:D63G,N:R203M,N:G215C,N:D377Y,ORF1a:A1306S,ORF1a:E1413D,ORF1a:P2046L,ORF1a:P2287S,ORF1a:V2930L,ORF1a:C3059F,ORF1a:T3255I,ORF1a:L3606F,ORF1a:T3646A,ORF1b:P314L,ORF1b:G662S,ORF1b:P1000L,ORF1b:M1596I,ORF1b:A1918V,ORF3a:S26L,ORF7a:V82A,ORF7a:T120I,ORF7b:F28Y,ORF7b:T40I,ORF9b:T60A,S:T19R,S:T95I,S:G142D,S:R158G,S:L452R,S:T478K,S:D614G,S:Q677H,S:P681R,S:D950N	ORF8:D119-,ORF8:F120-,S:E156-,S:F157-			1774	99.33	21J (Delta)	AY.34
MAURCOVID-004	2021-10-17	F	53	HM	CNBJ	20	G210T,C241T,C832T,C3037T,G4181T,C6402T,C7124T,C8986T,G9053T,G9441T,C10029T,A11201G,A11332G,C11514T,C14408T,G15451A,C16466T,G18255T,C19220T,C21618G,C21846T,G21987A,C22498T,G22801T,T22917G,C22995A,A23403G,G23593C,C23604G,G24410A,C25355T,C25469T,G26109A,C26681T,T26767C,G27014T,T27638C,C27752T,C27874T,A28461G,G28871A,G28881T,G28916T,C28961T,G29402T,G29742T	22029-22034,28248-28253,28271	25701:CCC	M:I82T,N:D63G,N:G200S,N:R203M,N:G215C,N:L230F,N:D377Y,ORF1a:A1306S,ORF1a:P2046L,ORF1a:P2287S,ORF1a:V2930L,ORF1a:C3059F,ORF1a:T3255I,ORF1a:T3646A,ORF1a:T3750I,ORF1b:P314L,ORF1b:G662S,ORF1b:P1000L,ORF1b:M1596I,ORF1b:A1918V,ORF3a:S26L,ORF7a:V82A,ORF7a:T120I,ORF7b:T40I,ORF9b:T60A,S:T19R,S:T95I,S:G142D,S:R158G,S:L452R,S:T478K,S:D614G,S:Q677H,S:P681R,S:D950N,S:L1265F	ORF8:D119-,ORF8:F120-,S:E156-,S:F157-	19289-19291,19301-19570		1511	98.41	21J (Delta)	AY.34
MAURCOVID-028	2021-09-30	M	43	communauté	CNBJ	29	G210T,C241T,C449T,C3037T,C3792T,C5184T,A5584G,C9891T,T11418C,C11514T,C12025T,C13019T,C14408T,G15451A,C16466T,C21618G,C22227T,T22917G,C22995A,A23403G,C23604G,G24410A,T25333C,G25352T,C25469T,G25552T,T26767C,A28461G,G28851T,G28881T,G29402T,C29555T,G29742T	28248-28253,28271		M:I82T,N:D63G,N:S193I,N:R203M,N:D377Y,ORF1a:P62S,ORF1a:A1176V,ORF1a:P1640L,ORF1a:A3209V,ORF1a:V3718A,ORF1a:T3750I,ORF1b:P314L,ORF1b:G662S,ORF1b:P1000L,ORF3a:S26L,ORF3a:A54S,ORF9b:T60A,S:T19R,S:A222V,S:L452R,S:T478K,S:D614G,S:P681R,S:D950N,S:V1264L	ORF8:D119-,ORF8:F120-	189-191,251-264,3827-4071,8648-8898,13366-13625,16197-16248,16261-16444,21717-22074,22078-22080,22113-22184,22238-22251,22325-22542,22950,23122-23126,24519-24524,24536-24550,24602-24605,24651-24669,25237-25239,25277-25299,25647-25924,26954-26955,27000-27002,27007-27008,27011-27020,27128-27137,27519-27804,29407		2421	91.5	21I (Delta)	AY.75
MAURCOVID-005	2021-10-18	F	34	SCKSSAR	CNBJ	25	G210T,C241T,G1085T,C3037T,G4181T,G4201T,C6402T,C7124T,C8986T,G9053T,G9441T,C10029T,A10323G,A11201G,A11332G,C13957T,C14408T,G15451A,C16466T,G18255T,C19220T,C20436T,C21618G,C21846T,C22498T,G22899T,T22917G,C22995A,A23403G,G23593C,C23604G,G24410A,C25355T,C25469T,C25587T,G26109A,C26681T,T26767C,G27014T,T27638C,C27752T,C27874T,A28461G,G28881T,G28916T,C28961T,G29402T,G29742T	28248-28253,28271	25701:CCC	M:I82T,N:D63G,N:R203M,N:G215C,N:L230F,N:D377Y,ORF1a:V274L,ORF1a:A1306S,ORF1a:M1312I,ORF1a:P2046L,ORF1a:P2287S,ORF1a:V2930L,ORF1a:C3059F,ORF1a:T3255I,ORF1a:K3353R,ORF1a:T3646A,ORF1b:R164C,ORF1b:P314L,ORF1b:G662S,ORF1b:P1000L,ORF1b:M1596I,ORF1b:A1918V,ORF3a:S26L,ORF7a:V82A,ORF7a:T120I,ORF7b:T40I,ORF9b:T60A,S:T19R,S:T95I,S:G446V,S:L452R,S:T478K,S:D614G,S:Q677H,S:P681R,S:D950N,S:L1265F	ORF8:D119-,ORF8:F120-	19276-19418,19429,19432-19570,21808-21810,21818,21823-21837,21870-21990,22028-22036,22044-22058,22325,22334-22388,22482-22490,27560,27562-27566,27583-27587,27728,27748-27750		1359	97.57	21J (Delta)	AY.34
MAURCOVID-006	2021-10-19	M	33	SCKSSAR	CNBJ	22	G210T,C241T,C2638A,C2878T,C3037T,G4181T,C6402T,C7124T,A7881G,C8986T,G9053T,G9441T,C10029T,A11201G,A11332G,C14408T,G15451A,C16466T,G18255T,G18651A,C19220T,G19563A,C21618G,C21846T,C22498T,T22917G,C22995A,A23403G,G23593C,C23604G,G24410A,C25355T,C25469T,G26109A,C26681T,T26767C,G27014T,T27638C,C27752T,C27874T,A28461G,G28881T,A28886G,G28916T,C28961T,G29402T,G29422T,G29742T	22029-22034,28248-28253,28271	25701:CCC	M:I82T,N:D63G,N:R203M,N:T205A,N:G215C,N:L230F,N:D377Y,ORF1a:A1306S,ORF1a:P2046L,ORF1a:P2287S,ORF1a:N2539S,ORF1a:V2930L,ORF1a:C3059F,ORF1a:T3255I,ORF1a:T3646A,ORF1b:P314L,ORF1b:G662S,ORF1b:P1000L,ORF1b:M1596I,ORF1b:A1918V,ORF3a:S26L,ORF7a:V82A,ORF7a:T120I,ORF7b:T40I,ORF9b:T60A,S:T19R,S:T95I,S:R158G,S:L452R,S:T478K,S:D614G,S:Q677H,S:P681R,S:D950N,S:L1265F	ORF8:D119-,ORF8:F120-,S:E156-,S:F157-	14183.2		1049	99.32	21J (Delta)	AY.34
MAURCOVID-007	2021-10-20	M	38	CHA	CNBJ	12	C241T,C1498T,C1572T,A1807G,G2659A,C3037T,C6285T,T8593C,C14407T,C14408T,C14889T,T15684C,C18171T,A20724G,A21717G,C21762T,A22012T,G23012A,A23403G,G23593C,T24224C,C24748T,T26767C,C28308G,A28699G,C28887T,G29543T,T29728G,A29776T	11288-11296,21765-21770,21992-21994,27205-27207,28278-28280		M:I82T,N:S2M,N:D3Y,N:A12G,N:T205I,ORF1a:T436I,ORF1a:T2007I,ORF1b:P314F,ORF6:F2M,ORF9b:H9D,S:Q52R,S:A67V,S:K150N,S:E484K,S:D614G,S:Q677H,S:F888L	N:M1-,ORF1a:S3675-,ORF1a:G3676-,ORF1a:F3677-,ORF6:M1-,S:H69-,S:V70-,S:Y144-	9565,29729-29775		1947	99.17	20A	B.1.525
MAURCOVID-029	2021-10-01	M	19	communauté	No	23	C241T,G891A,T892C,C1473T,A1588G,C3037T,G6236A,A12421C,C14408T,C15324T,G17110T,T20049C,C21638T,T21939C,C22295T,G22992A,G23012A,A23403G,A23416T,C23604A,C24642T,G24914C,A28271T,T28297C,C28932T	11288-11296,21765-21770,21992-21994,22283-22291,27795-27797		N:A220V,ORF1a:G209D,ORF1a:T403I,ORF1a:V1991I,ORF1b:P314L,ORF1b:A1215S,ORF9b:I5T,S:P26S,S:V126A,S:H245Y,S:S477N,S:E484K,S:D614G,S:P681H,S:T1027I,S:D1118H	ORF1a:S3675-,ORF1a:G3676-,ORF1a:F3677-,ORF7b:L14-,S:H69-,S:V70-,S:Y144-,S:L241-,S:L242-,S:A243-	22325-22542		1846	98.6	20A	B.1.620
MAURCOVID-008	2021-10-21	M	30	CHA	CNBJ	21	G210T,C241T,C3037T,G4181T,C6402T,C7124T,C8986T,G9053T,G9441T,C10029T,A11201G,A11332G,C11339T,C11514T,C14408T,A15312G,G15451A,C16466T,G18255T,C19220T,C21618G,T22917G,C22995A,A23403G,C23604G,G24410A,C25355T,C25469T,G26109A,C26681T,T26767C,G27014T,C27874T,A28461G,G29402T,G29742T	28248-28253,28271	25701:CCC	M:I82T,N:D63G,N:D377Y,ORF1a:A1306S,ORF1a:P2046L,ORF1a:P2287S,ORF1a:V2930L,ORF1a:C3059F,ORF1a:T3255I,ORF1a:T3646A,ORF1a:T3750I,ORF1b:P314L,ORF1b:G662S,ORF1b:P1000L,ORF1b:M1596I,ORF1b:A1918V,ORF3a:S26L,ORF7b:T40I,ORF9b:T60A,S:T19R,S:L452R,S:T478K,S:D614G,S:P681R,S:D950N,S:L1265F	ORF8:D119-,ORF8:F120-	6198,13544-13601,19276-19570,19777,22025-22061,22113-22184,22212-22214,22237-22251,22266-22542,23593,25717-25768,25774-25775,25777-25793,25905-25906,25908-25910,27514-27682,27686-27760,28773,28775-28789,28849-28993		2021	95.18	21J (Delta)	AY.34
MAURCOVID-030	2021-10-02	M	37	communauté	CNBJ	21	C241T,C1498T,A1807G,C2005T,G2659A,C3037T,C6285T,T8593C,C9565T,C14407T,C14408T,C18171T,A20724G,C20844T,A21717G,C21762T,G23012A,A23403G,G23593C,T24224C,G24368T,C24748T,C25904T,C26305T,T26767C,C28308G,A28699G,C28887T,C29218T,G29543T,T29728G,A29776T	11288-11296,21765-21770,21992-21994,27205-27207,28278-28280		E:L21F,M:I82T,N:S2M,N:D3Y,N:A12G,N:T205I,ORF1a:T2007I,ORF1b:P314F,ORF3a:S171L,ORF6:F2M,ORF9b:H9D,S:Q52R,S:A67V,S:E484K,S:D614G,S:Q677H,S:F888L,S:D936Y	N:M1-,ORF1a:S3675-,ORF1a:G3676-,ORF1a:F3677-,ORF6:M1-,S:H69-,S:V70-,S:Y144-	29729-29775		1339	99.17	21D (Eta)	B.1.525
MAURCOVID-009	2021-10-22	M	53	CHA	AZ	16	G210T,C241T,C3037T,G4181T,C4891T,T5065C,C6402T,C7124T,C8986T,G9053T,G9441T,C10029T,A11201G,A11332G,C14408T,G15451A,C16466T,G18255T,C19220T,G19563A,C21618G,C21846T,G21987A,C22498T,T22917G,C22995A,A23403G,G23593C,C23604G,G24410A,C25355T,C25469T,G26109A,C26681T,T26767C,G27014T,T27638C,C27752T,C27874T,A28461G,G28881T,G28916T,C28961T,G29402T,G29742T	22029-22034,28248-28253,28271	25701:CCC	M:I82T,N:D63G,N:R203M,N:G215C,N:L230F,N:D377Y,ORF1a:A1306S,ORF1a:P2046L,ORF1a:P2287S,ORF1a:V2930L,ORF1a:C3059F,ORF1a:T3255I,ORF1a:T3646A,ORF1b:P314L,ORF1b:G662S,ORF1b:P1000L,ORF1b:M1596I,ORF1b:A1918V,ORF3a:S26L,ORF7a:V82A,ORF7a:T120I,ORF7b:T40I,ORF9b:T60A,S:T19R,S:T95I,S:G142D,S:R158G,S:L452R,S:T478K,S:D614G,S:Q677H,S:P681R,S:D950N,S:L1265F	ORF8:D119-,ORF8:F120-,S:E156-,S:F157-			1697	99.33	21J (Delta)	AY.34
MAURCOVID-031	2021-10-03	M	47	communauté	CNBJ	21	G210T,C241T,C904T,C3037T,G4181T,C6402T,C7124T,C8986T,G9053T,G9441T,C10029T,A11201G,A11332G,C14408T,G15451A,C16466T,G18255T,C19220T,G19563A,C21618G,C21846T,C22498T,T22917G,C22995A,A23403G,G23593C,C23604G,G24410A,C25355T,C25469T,G26109A,C26681T,T26767C,C27002T,G27014T,T27638C,C27752T,C27874T,A28108G,G28209T,A28461G,G28881T,G28916T,C28961T,G29402T,G29742T	22029-22034,28248-28253,28271	25701:CCT	M:I82T,N:D63G,N:R203M,N:G215C,N:L230F,N:D377Y,ORF1a:A1306S,ORF1a:P2046L,ORF1a:P2287S,ORF1a:V2930L,ORF1a:C3059F,ORF1a:T3255I,ORF1a:T3646A,ORF1b:P314L,ORF1b:G662S,ORF1b:P1000L,ORF1b:M1596I,ORF1b:A1918V,ORF3a:S26L,ORF7a:V82A,ORF7a:T120I,ORF7b:T40I,ORF8:Q72R,ORF8:E106*,ORF9b:T60A,S:T19R,S:T95I,S:R158G,S:L452R,S:T478K,S:D614G,S:Q677H,S:P681R,S:D950N,S:L1265F	ORF8:D119-,ORF8:F120-,S:E156-,S:F157-	17285.2		1922	99.32	21J (Delta)	AY.34
MAURCOVID-032	2021-10-04	M	40	communauté	J&J	29	C241T,C1498T,C1572T,A1807G,G2659A,C3037T,T8593C,C9565T,C14407T,C14408T,C18171T,A20724G,A21717G,C21762T,G23012A,A23403G,G23593C,T24224C,C24748T,C26305T,T26767C,C28308G,A28699G,C28887T,G29543T,T29728G	11288-11296,21765-21770,21992-21994,27205-27207,28278-28280		E:L21F,M:I82T,N:S2M,N:D3Y,N:A12G,N:T205I,ORF1a:T436I,ORF1b:P314F,ORF6:F2M,ORF9b:H9D,S:Q52R,S:A67V,S:E484K,S:D614G,S:Q677H,S:F888L	N:M1-,ORF1a:S3675-,ORF1a:G3676-,ORF1a:F3677-,ORF6:M1-,S:H69-,S:V70-,S:Y144-	3837-3879,3882-3893,3927-3928,4456,6285,8645-8899,9265-9266,13373-13625,16300,16305-16317,16889,17019,17431-17697,19912-19918,19921-19996,20052-20053,20065-20145,20196-20200,21428-21429,21475-21498,21507,21529-21531,21542-21551,22012,22334-22340,22433-22514,22533-22541,23064,23097-23132,25976-25985,25987-25995,26112,26117-26119,26123-26132,26173-26182,26903,26906,26909-26914,26929-27148,27552,275…		1776	94.19	21D (Eta)	B.1.525
MAURCOVID-010	2021-10-23	M	45	CHA	AZ	28	C241T,C1473T,A1588G,C3037T,G5953T,G6236A,T7919C,C8344T,C10776T,C12068T,A12421C,C14408T,C15324T,G17110T,T20049C,C21638T,T21939C,C21998T,C22295T,G22992A,G23012A,A23403G,A23416T,C23604A,C24642T,G24914C,A28271T,T28297C,C28801T,C28932T	11288-11296,21765-21770,21992-21994,22283-22291,27795-27797		N:A220V,ORF1a:T403I,ORF1a:L1896F,ORF1a:V1991I,ORF1a:S2552P,ORF1a:P3504L,ORF1b:P314L,ORF1b:A1215S,ORF9b:I5T,S:P26S,S:V126A,S:H245Y,S:S477N,S:E484K,S:D614G,S:P681H,S:T1027I,S:D1118H	ORF1a:S3675-,ORF1a:G3676-,ORF1a:F3677-,ORF7b:L14-,S:H69-,S:V70-,S:H146-,S:L241-,S:L242-,S:A243-	22325-22542		2119	98.6	20A	B.1.620
MAURCOVID-011	2021-10-24	M	44	CHME	CNBJ	15	G210T,C241T,C3037T,G4181T,C6402T,C7124T,C8986T,G9053T,G9441T,C10029T,A11201G,A11332G,C11514T,C14408T,G15451A,C16466T,G18255T,C19220T,G19563A,C21618G,C21846T,G21987A,C22498T,T22917G,C22995A,A23403G,G23593C,C23604G,C24138G,G24410A,C25355T,C25469T,G26109A,C26681T,T26767C,G27014T,T27638C,C27752T,C27874T,A28461G,G28871A,G28881T,G28916T,C28961T,G29402T,G29742T	22029-22034,28248-28253,28271	25701:CCC	M:I82T,N:D63G,N:G200S,N:R203M,N:G215C,N:L230F,N:D377Y,ORF1a:A1306S,ORF1a:P2046L,ORF1a:P2287S,ORF1a:V2930L,ORF1a:C3059F,ORF1a:T3255I,ORF1a:T3646A,ORF1a:T3750I,ORF1b:P314L,ORF1b:G662S,ORF1b:P1000L,ORF1b:M1596I,ORF1b:A1918V,ORF3a:S26L,ORF7a:V82A,ORF7a:T120I,ORF7b:T40I,ORF9b:T60A,S:T19R,S:T95I,S:G142D,S:R158G,S:L452R,S:T478K,S:D614G,S:Q677H,S:P681R,S:T859S,S:D950N,S:L1265F	ORF8:D119-,ORF8:F120-,S:E156-,S:F157-			1661	99.33	21J (Delta)	AY.34
MAURCOVID-033	2021-10-05	M	43	communauté	AZ	28	C241T,G1439T,C3037T,A3852T,C3961T,C4551T,G7798T,C9891T,C12880T,C14408T,C21846T,G23012A,T23287C,A23403G,G23948C,C25276A,G25352T,T26767C,G28209T,A28271G	11288-11296,28896-28898		M:I82T,N:R209G,ORF1a:G392C,ORF1a:E1196V,ORF1a:T1429I,ORF1a:K2511N,ORF1a:A3209V,ORF1b:P314L,ORF8:E106*,S:T95I,S:E484K,S:D614G,S:D796H,S:V1264L	N:A208-,ORF1a:S3675-,ORF1a:G3676-,ORF1a:F3677-	3837-3840,9072,10116,13565-13601,20578,21990-21993,22325-22374,22381-22443,22465-22467,22469-22470,22522-22541,23604,24382,25046,27519-27783,27886-27901,28881-28883,29742,29769		1850	97.74	20B	AZ.3
MAURCOVID-034	2021-10-06	M	19	communauté	No	26	C241T,C506T,G1439T,C3037T,A3852T,C3961T,C4551T,G7798T,C9072T,G9805T,C9891T,C10116T,T12667C,C12880T,C14408T,G20578A,C21846T,C22432T,G23012A,T23287C,A23403G,C23604A,G23948C,C24382T,C25046T,C25276A,G25352T,T26767C,G28209T,A28271G,G28881A,G28882A,G28883C,C29769T	11288-11296,21992-21994,27795-27797,27887-27901,28896-28898		M:I82T,N:R203K,N:G204R,N:R209G,ORF1a:H81Y,ORF1a:G392C,ORF1a:E1196V,ORF1a:T1429I,ORF1a:K2511N,ORF1a:T2936I,ORF1a:A3209V,ORF1a:T3284I,ORF1b:P314L,ORF1b:V2371M,ORF8:E106*,S:T95I,S:E484K,S:D614G,S:P681H,S:D796H,S:P1162S,S:V1264L	N:A208-,ORF1a:S3675-,ORF1a:G3676-,ORF1a:F3677-,ORF7b:L14-,ORF7b:*44-,ORF8:M1-,ORF8:K2-,S:Y144-	10055-10059,10063-10082		1753	99.24	20B	B.1.1.318
MAURCOVID-035	2021-10-07	M	47	communauté	CNBJ	28	C1498T,A1807G,G2659A,C2675T,C3037T,A4748G,C6285T,G6576T,G8003T,T8593C,C9565T,A9997G,T12447C,C14407T,C14408T,C15601T,C18171T,T18932C,A20724G,A21717G,C21762T,A22023C,G23012A,A23403G,G23593C,G23611A,T24224C,C24748T,C26305T,T26767C,A28699G,G29543T	11288-11296,21765-21770,21992-21994,27205-27207,28278-28280		E:L21F,M:I82T,N:S2M,N:D3Y,ORF1a:P804S,ORF1a:K1495E,ORF1a:T2007I,ORF1a:S2104I,ORF1a:V2580F,ORF1a:I4061T,ORF1b:P314F,ORF1b:R712C,ORF1b:I1822T,ORF6:F2M,S:Q52R,S:A67V,S:E154A,S:E484K,S:D614G,S:Q677H,S:F888L	N:M1-,ORF1a:S3675-,ORF1a:G3676-,ORF1a:F3677-,ORF6:M1-,S:H69-,S:V70-,S:Y144-	101-664,13128,13372-13622,21428-21449,21547-21548,22325-22373,22376-22381,22391,22393-22394,22522-22540,23919-23920,23925-23930,25423,25656-25924,25973-26005,26057-26215,26892-27164,27519-27773,28308,28428,28768-29007		1444	92.11	21D (Eta)	B.1.525
MAURCOVID-012	2021-10-25	M	28	CHME	No	22	G210T,C241T,C3037T,G4181T,C6402T,C7124T,C8986T,G9053T,G9441T,C10029T,A11201G,A11332G,C14408T,G15451A,C16466T,G16935T,G18255T,C19220T,C21618G,C21846T,C22267T,C22498T,T22917G,C22995A,A23403G,G23593C,C23604G,G24410A,C25355T,C25469T,G26109A,C26681T,T26767C,G27014T,G27366T,T27638C,C27752T,C27874T,A28461G,G28881T,G28916T,C28961T,G29402T,G29742T	22029-22034,28248-28253,28271	25701:CCC	M:I82T,N:D63G,N:R203M,N:G215C,N:L230F,N:D377Y,ORF1a:A1306S,ORF1a:P2046L,ORF1a:P2287S,ORF1a:V2930L,ORF1a:C3059F,ORF1a:T3255I,ORF1a:T3646A,ORF1b:P314L,ORF1b:G662S,ORF1b:P1000L,ORF1b:M1156I,ORF1b:M1596I,ORF1b:A1918V,ORF3a:S26L,ORF6:E55D,ORF7a:V82A,ORF7a:T120I,ORF7b:T40I,ORF9b:T60A,S:T19R,S:T95I,S:R158G,S:L452R,S:T478K,S:D614G,S:Q677H,S:P681R,S:D950N,S:L1265F	ORF8:D119-,ORF8:F120-,S:E156-,S:F157-	11083,19375-19412,19439-19461,19464-19468,19474-19482,19529-19553,19563,21789,21922-21990		1859	98.75	21J (Delta)	AY.34
MAURCOVID-013	2021-10-26	M	27	CNO	No	24	C241T,G943A,C1498T,C1594T,A1807G,G2659A,C2790T,C3037T,C4456T,T5465C,C6285T,T8593C,C9565T,C14407T,C14408T,C18171T,A20724G,A21717G,C21762T,G23012A,A23403G,G23593C,T24224C,C24748T,G25906T,C26305T,T26767C,C28308G,A28699G,C28887T,A29510T,G29543T,T29728G	11288-11296,21765-21770,21992-21994,27205-27207,28278-28280		E:L21F,M:I82T,N:S2M,N:D3Y,N:A12G,N:T205I,N:S413C,ORF1a:T842I,ORF1a:Y1734H,ORF1a:T2007I,ORF1b:P314F,ORF3a:G172C,ORF6:F2M,ORF9b:H9D,S:Q52R,S:A67V,S:E484K,S:D614G,S:Q677H,S:F888L	N:M1-,ORF1a:S3675-,ORF1a:G3676-,ORF1a:F3677-,ORF6:M1-,S:H69-,S:V70-,S:Y144-	21484-21551,26920-27040,27052-27059,27086-27158,29729-29776		1207	98.26	21D (Eta)	B.1.525
MAURCOVID-036	2021-10-08	M	40	communauté	AZ	25	C241T,C913T,C3037T,C3267T,G3701A,A4964G,C5388A,C5986T,A6022G,T6954C,A10075T,G12032C,A12162G,C14408T,C14676T,C15279T,T15939C,T16176C,G17572T,A17615G,A23063T,C23271A,A23403G,C23604A,C23709T,C24130T,T24506G,G24914C,G25340T,T27384C,C27972T,G28048T,G28068T,A28111G,G28223T,G28280C,A28281T,T28282A,G28881A,G28882A,G28883C,C28977T	11288-11296,21765-21770,21992-21994,28271		N:D3L,N:R203K,N:G204R,N:S235F,ORF1a:T1001I,ORF1a:A1146T,ORF1a:T1567A,ORF1a:A1708D,ORF1a:I2230T,ORF1a:G3923R,ORF1a:Q3966R,ORF1b:P314L,ORF1b:A1369S,ORF1b:K1383R,ORF8:Q27*,ORF8:R52I,ORF8:E59*,ORF8:Y73C,ORF8:E110D,S:N501Y,S:A570D,S:D614G,S:P681H,S:T716I,S:S982A,S:D1118H,S:D1260Y	ORF1a:S3675-,ORF1a:G3676-,ORF1a:F3677-,S:H69-,S:V70-,S:Y144-	5260-5265		1583	99.31	20I (Alpha, V1)	B.1.1.7
MAURCOVID-014	2021-10-27	F	29	CNO	No	20	G210T,C241T,G1820A,C3037T,G4181T,C6402T,C7124T,C8986T,G9053T,G9441T,C10029T,A11201G,A11332G,C14408T,G15451A,C16466T,G18255T,C19220T,C21618G,C21846T,C22498T,T22917G,C22995A,A23403G,G23593C,C23604G,G24410A,C25355T,C25469T,T25502C,G26109A,C26681T,T26767C,G27014T,G27516T,T27638C,C27752T,C27874T,A28461G,G28881T,G28916T,C28961T,G29402T,G29742T	22029-22034,28248-28253,28271	25701:CCC	M:I82T,N:D63G,N:R203M,N:G215C,N:L230F,N:D377Y,ORF1a:G519S,ORF1a:A1306S,ORF1a:P2046L,ORF1a:P2287S,ORF1a:V2930L,ORF1a:C3059F,ORF1a:T3255I,ORF1a:T3646A,ORF1b:P314L,ORF1b:G662S,ORF1b:P1000L,ORF1b:M1596I,ORF1b:A1918V,ORF3a:S26L,ORF3a:I37T,ORF7a:E41D,ORF7a:V82A,ORF7a:T120I,ORF7b:T40I,ORF9b:T60A,S:T19R,S:T95I,S:R158G,S:L452R,S:T478K,S:D614G,S:Q677H,S:P681R,S:D950N,S:L1265F	ORF8:D119-,ORF8:F120-,S:E156-,S:F157-	19508,19539-19553,19563,21887-21990,22420-22423,27311-27339,27347-27357,27470-27471		1314	98.77	21J (Delta)	AY.34
MAURCOVID-037	2021-10-09	M	22	communauté	No	30	C1498T,A1807G,G2659A,C3037T,C6285T,T8593C,C9565T,C14407T,C14408T,C16222T,C18171T,A20724G,C21077T,A21717G,C21762T,G23012A,A23403G,G23593C,T24224C,C24748T,T26767C,G27390T,C28308G,G28621A,A28699G,C28887T,G29543T	11288-11296,21765-21770,21992-21994,28278-28280		M:I82T,N:S2M,N:D3Y,N:A12G,N:T205I,ORF1a:T2007I,ORF1b:P314F,ORF1b:H919Y,ORF1b:T2537I,ORF9b:H9D,S:Q52R,S:A67V,S:E484K,S:D614G,S:Q677H,S:F888L	N:M1-,ORF1a:S3675-,ORF1a:G3676-,ORF1a:F3677-,S:H69-,S:V70-,S:Y144-	101-664,8746,8790-8793,8799-8808,13195,13372-13938,16237,16334-16337,16342-16393,16401-16419,16805-17087,17431-17709,17791-17793,17799-17806,17971-17974,20052-20054,20132-20133,20374-20378,20384-20385,21147-21167,21418-21422,21424,21428-21551,22325-22401,22409-22423,22447,22453,22475-22476,22535-22540,22908-22921,22923-22933,22939-22941,22945-22965,22973-22997,23831-24100,25650-26219,26305,26892-…		1496	87.04	20A	B.1.525
MAURCOVID-038	2021-10-10	M	10	communauté	No	28	C241T,C2416T,C3037T,C5884T,G6337A,G11128A,C14322T,C14408T,C16466T,G20275T,G21451T,A23013C,A23403G,G24933T,A25359G,C25433T,G25563T,T26038C,G27382T,C27945T,A28482G,C28833T,G29742T	21983-21994		N:Q70R,N:S187L,ORF1a:M3621I,ORF1b:P314L,ORF1b:P1000L,ORF1b:D2270Y,ORF1b:G2662C,ORF3a:T14I,ORF3a:Q57H,ORF3a:S216P,ORF6:D61Y,ORF8:Q18*,ORF9b:K67E,S:E484A,S:D614G,S:G1124V,S:K1266R	S:L141-,S:G142-,S:V143-,S:Y144-	4331,5973-5976,6028-6052,6054-6056,16363,21297-21356,22014,22020-22021,22025-22173,22196-22290,22345-22373,22381,22528-22540,23525,25662,27557-27559,27572-27576,28926,29749-29751		1866	98	20A	B.1
MAURCOVID-015	2021-10-28	M	26	CNO	No	27	G210T,C241T,C1060T,C3037T,G4181T,C6402T,G6865T,C7124T,C8986T,G9053T,G9441T,C10029T,C10296A,A11201G,A11332G,T13141C,C14408T,G15451A,C16466T,G18255T,C19220T,G19563A,C19796G,C21618G,T22917G,C22995A,A23403G,G23593C,C23604G,G24410A,C25355T,C25469T,G26109A,C26681T,T26767C,G27014T,C27874T,A28254C,A28461G,G28881T,G28916T,C28961T,G29402T,G29742T	28090-28095,28271		M:I82T,N:D63G,N:R203M,N:G215C,N:L230F,N:D377Y,ORF1a:A1306S,ORF1a:P2046L,ORF1a:K2200N,ORF1a:P2287S,ORF1a:V2930L,ORF1a:C3059F,ORF1a:T3255I,ORF1a:S3344Y,ORF1a:T3646A,ORF1b:P314L,ORF1b:G662S,ORF1b:P1000L,ORF1b:M1596I,ORF1b:A1918V,ORF1b:A2110G,ORF3a:S26L,ORF7b:T40I,ORF8:K68E,ORF8:I121L,ORF9b:T60A,S:T19R,S:T478K,S:D614G,S:Q677H,S:P681R,S:D950N,S:L1265F	ORF8:G66-,ORF8:S67-	7071,7213,8808,8845-8852,8860-8879,13383-13385,13387-13445,13449-13475,13479-13514,13526-13617,13621-13622,19314-19316,19337-19349,19351-19380,19397,19449,19451-19454,19466-19471,19474-19486,19495-19499,19501-19520,19522-19543,19568-19570,19987-20000,20052-20056,20106-20121,20196,21717-22307,22312-22542,22908-22916,23002-23014,23032-23035,25662-25689,25695-25699,25709-25799,25876-25898,25908,2591…		2366	93.32	21J (Delta)	AY.34
MAURCOVID-039	2021-10-11	M	12	communauté	No	15	G210T,C241T,T582C,C3037T,G4181T,C6402T,C7124T,C8986T,G9053T,G9441T,C10029T,A11201G,A11332G,C14408T,G15451A,C16466T,G18255T,C19220T,C21618G,C21846T,C21928T,C22498T,T22917G,C22995A,A23403G,G23593C,C23604G,G24410A,C25355T,C25469T,G26109A,C26681T,T26767C,G27014T,T27638C,C27752T,C27874T,A28461G,G28881T,G28916T,C28961T,G29402T,G29742T	22029-22034,28248-28253,28271	25701:CCC	M:I82T,N:D63G,N:R203M,N:G215C,N:L230F,N:D377Y,ORF1a:V106A,ORF1a:A1306S,ORF1a:P2046L,ORF1a:P2287S,ORF1a:V2930L,ORF1a:C3059F,ORF1a:T3255I,ORF1a:T3646A,ORF1b:P314L,ORF1b:G662S,ORF1b:P1000L,ORF1b:M1596I,ORF1b:A1918V,ORF3a:S26L,ORF7a:V82A,ORF7a:T120I,ORF7b:T40I,ORF9b:T60A,S:T19R,S:T95I,S:R158G,S:L452R,S:T478K,S:D614G,S:Q677H,S:P681R,S:D950N,S:L1265F	ORF8:D119-,ORF8:F120-,S:E156-,S:F157-	19563.2		1575	99.32	21J (Delta)	AY.34
MAURCOVID-016	2021-10-29	M	48	CHZ	CNBJ	28	A1807G,C3037T,T8593C,C9565T,C10341A,C14407T,C14408T,C17676T,C18171T,G18525T,A21717G,C21762T,A23403G,G23593C,C24748T,C26305T,T26767C,C28308G,A28699G,G29543T	11288-11296,21765-21770,21992-21994,28278-28280		E:L21F,M:I82T,N:S2M,N:D3Y,N:A12G,ORF1a:P3359H,ORF1b:P314F,ORF9b:H9D,S:Q52R,S:A67V,S:D614G,S:Q677H	N:M1-,ORF1a:S3675-,ORF1a:G3676-,ORF1a:F3677-,S:H69-,S:V70-,S:Y144-	151-165,226-323,325,332-333,1950-2205,2569-2850,3508-3564,3571-3572,3578-3593,3624-3625,3636-3637,3642-3702,3704,3713-3718,3739-3810,3818-4077,4563-4564,4667-4669,4731-4842,4887-4889,4894-4966,6033-6041,6049-6050,6054-6055,6248-6288,6298-6306,6339-6463,6469-6471,6916-6947,7093-7332,7846,8054,8183,8189,8243-8249,8636-8913,9246-9502,9835-9890,9894-9900,9908-9909,9922-9934,9952-9956,9961-10091,11074…		2506	76.81	21D (Eta)	B.1.525
MAURCOVID-040	2021-10-12	M	15	communauté	No	27	C241T,C1498T,A1807G,G2659A,C3037T,C4423T,C6285T,T8593C,C9565T,C14407T,C14408T,G15372T,C18171T,A20724G,A21717G,G22030T,G23012A,A23403G,G23593C,T24224C,C26305T,T26767C,C28308G,A28699G,C28887T,G29543T,T29728G	11288-11296,27205-27207,28278-28280		E:L21F,M:I82T,N:S2M,N:D3Y,N:A12G,N:T205I,ORF1a:T2007I,ORF1b:P314F,ORF6:F2M,ORF9b:H9D,S:Q52R,S:E156D,S:E484K,S:D614G,S:Q677H,S:F888L	N:M1-,ORF1a:S3675-,ORF1a:G3676-,ORF1a:F3677-,ORF6:M1-	3832-3928,3980-3986,3988-4019,8692-8696,8698-8728,8799-8879,13372-13622,16272-16274,16277-16282,16291-16295,16305,16418-16419,21650,21657-21682,21721-21743,21750-21787,21795-21803,21855-21859,21862-21864,21881-21886,21925-21926,21939-21943,21951-21993,22325-22542,24748,25662-25683,25720-25726,25735-25768,25778-25783,25873-25904,25992-26219,26894-27157,27521-27617,27623-27626,27636,29729-29776		1111	93.83	21D (Eta)	B.1.525
MAURCOVID-041	2021-10-13	M	50	communauté	CNBJ	17	A1072G,C1449T,C2094T,C3037T,A3868T,G4504T,G9526T,G9756A,C14408T,C14688T,G16853T,G18803T,G21974T,T22912G,A23403G,C23604G,C25517A,T26767C,C27297T,A28271C,G28378T,G28727T,A28911T,G29000T,C29303T	11288-11296,27897-27901		M:I82T,N:A152S,N:N213I,N:G243C,N:P344S,ORF1a:T395I,ORF1a:S610L,ORF1a:Q1201H,ORF1a:E1413D,ORF1a:M3087I,ORF1a:R3164H,ORF1b:P314L,ORF1b:G1129V,ORF1b:S1779I,ORF3a:P42H,ORF9b:R32L,S:D138Y,S:N450K,S:D614G,S:P681R	ORF1a:S3675-,ORF1a:G3676-,ORF1a:F3677-,ORF8:K2-	183-190,215-259,22237-22252,22266-22273,22275-22277,22369-22541,28877-28883		1377	98.46	20B	B.1.1.528
MAURCOVID-017	2021-10-30	M	53	CHZ	AZ	19	G210T,C241T,G373A,G386A,C3037T,G4181T,T4195C,C6402T,C7124T,C8318A,C8986T,G9053T,G9441T,C10029T,A11201G,A11332G,C14408T,G15451A,C16466T,G18255T,C19220T,G19563A,A21137G,C21618G,C21846T,C22498T,C22530T,T22917G,C22995A,A23403G,G23593C,C23604G,C23997T,G24410A,G25302T,C25355T,C25469T,G26109A,C26681T,T26767C,G27014T,T27638C,C27752T,C27874T,A28461G,G28881T,G28916T,C28961T,C29167T,G29402T,G29440T,A29700G,…	510-518,22029-22034,28248-28253,28271	25701:CCC	M:I82T,N:D63G,N:R203M,N:G215C,N:L230F,N:D377Y,N:Q389H,ORF1a:E41K,ORF1a:M85V,ORF1a:A1306S,ORF1a:P2046L,ORF1a:P2287S,ORF1a:P2685T,ORF1a:V2930L,ORF1a:C3059F,ORF1a:T3255I,ORF1a:T3646A,ORF1b:P314L,ORF1b:G662S,ORF1b:P1000L,ORF1b:M1596I,ORF1b:A1918V,ORF1b:K2557R,ORF3a:S26L,ORF7a:V82A,ORF7a:T120I,ORF7b:T40I,ORF9b:T60A,S:T19R,S:T95I,S:R158G,S:T323I,S:L452R,S:T478K,S:D614G,S:Q677H,S:P681R,S:P812L,S:D950N,S…	ORF1a:G82-,ORF1a:H83-,ORF1a:V84-,ORF8:D119-,ORF8:F120-,S:E156-,S:F157-	21887-21931,21966-21989		1759	99.1	21J (Delta)	AY.34
MAURCOVID-018	2021-10-31	M	40	CHN	CNBJ	28	G210T,C241T,C3037T,G4181T,C6402T,C7124T,C8986T,G9053T,G9441T,C10029T,A11201G,T11329C,A11332G,C14408T,G15451A,C16466T,G18255T,T18696A,C19220T,G19563A,C21618G,A23403G,G23593C,C23604G,G24410A,C25355T,C25469T,G26109A,C26681T,T26767C,G27014T,C27874T,A28461G,G28881T,G28916T,C28961T,G29402T,G29742T	28248-28253,28271	25701:CCC	M:I82T,N:D63G,N:R203M,N:G215C,N:L230F,N:D377Y,ORF1a:A1306S,ORF1a:P2046L,ORF1a:P2287S,ORF1a:V2930L,ORF1a:C3059F,ORF1a:T3255I,ORF1a:T3646A,ORF1b:P314L,ORF1b:G662S,ORF1b:P1000L,ORF1b:M1596I,ORF1b:A1918V,ORF3a:S26L,ORF7b:T40I,ORF9b:T60A,S:T19R,S:D614G,S:Q677H,S:P681R,S:D950N,S:L1265F	ORF8:D119-,ORF8:F120-	3832-3879,3955-3956,3969-3971,4045,4053-4071,8640-8888,8891-8894,13379-13458,13481-13625,19308,19313-19316,19326,19946-19949,19953-19961,19963-19966,20144,21717-22061,22113-22175,22184-22185,22275-22281,22345-22423,22433-22470,22475-22476,22478-22481,22483-22514,22518-22542,22896-23007,23012-23014,23131-23144,25667-25668,25808-25816,25820-25824,27521-27762,27791-27793		2364	94.1	21J (Delta)	AY.34
MAURCOVID-042	2021-10-14	M	45	communauté	CNBJ	24	C241T,C1473T,A1588G,C3037T,G6236A,A12421C,C14408T,C15324T,G17110T,T20049C,C21638T,T21939C,C22295T,G22992A,G23012A,A23403G,A23416T,C23604A,C24642T,G24914C,A28271T,T28297C,C28932T	11288-11296,21765-21770,21992-21994,22283-22291,27795-27797		N:A220V,ORF1a:T403I,ORF1a:V1991I,ORF1b:P314L,ORF1b:A1215S,ORF9b:I5T,S:P26S,S:V126A,S:H245Y,S:S477N,S:E484K,S:D614G,S:P681H,S:T1027I,S:D1118H	ORF1a:S3675-,ORF1a:G3676-,ORF1a:F3677-,ORF7b:L14-,S:H69-,S:V70-,S:Y144-,S:L241-,S:L242-,S:A243-	14599,22325-22542		1399	98.6	20A	B.1.620
MAURCOVID-043	2021-10-15	M	60	communauté	AZ	30	G210T,C241T,G2782T,C3037T,G4181T,G4300T,A4916G,T5080A,A5604G,C6402T,C7124T,C8986T,G9053T,G9441T,C10029T,C11003T,A11201G,A11332G,C14408T,G15451A,C16466T,G18255T,C19220T,G19563A,C21618G,T22917G,C22995A,A23403G,G23593C,C23604G,C23996G,G24410A,G25252T,C25355T,C25469T,G26109A,C26681T,G26727A,T26767C,G27014T,C27874T,A28461G,G28871A,G28881T,G28916T,C28961T,G29402T,G29742T	22029-22034,28248-28253,28271	25701:CCC	M:A69T,M:I82T,N:D63G,N:G200S,N:R203M,N:G215C,N:L230F,N:D377Y,ORF1a:A1306S,ORF1a:I1551V,ORF1a:K1780R,ORF1a:P2046L,ORF1a:P2287S,ORF1a:V2930L,ORF1a:C3059F,ORF1a:T3255I,ORF1a:H3580Y,ORF1a:T3646A,ORF1b:P314L,ORF1b:G662S,ORF1b:P1000L,ORF1b:M1596I,ORF1b:A1918V,ORF3a:S26L,ORF7b:T40I,ORF9b:T60A,S:T19R,S:R158G,S:L452R,S:T478K,S:D614G,S:Q677H,S:P681R,S:P812A,S:D950N,S:L1265F	ORF8:D119-,ORF8:F120-,S:E156-,S:F157-	3837-3839,8693-8695,8703-8728,8781-8790,8797-8803,8866-8879,13422-13434,13486,13492,13547,13549,13564-13581,21717-21990,22325-22439,22478-22542,27521-27762,27768-27785		1539	96.61	21J (Delta)	AY.34
MAURCOVID-019	2021-11-01	F	27	CHN	No	15	G210T,C241T,C3037T,T3049C,G4181T,C6402T,C7124T,C7945T,C8986T,G9053T,G9441T,C10029T,G11083T,A11201G,A11332G,C14408T,G15451A,C16466T,G18255T,C19220T,G19563A,G20238T,C21618G,C21846T,C22498T,T22917G,C22995A,A23403G,G23593C,C23604G,G24410A,C25469T,G26109A,C26681T,T26706C,T26767C,G27014T,T27638C,C27752T,T27838A,C27874T,A28461G,G28881T,G28916T,G29402T,G29742T	22029-22034,22194-22196,28248-28253,28271	25701:CCC	M:I82T,N:D63G,N:R203M,N:G215C,N:D377Y,ORF1a:A1306S,ORF1a:P2046L,ORF1a:P2287S,ORF1a:V2930L,ORF1a:C3059F,ORF1a:T3255I,ORF1a:L3606F,ORF1a:T3646A,ORF1b:P314L,ORF1b:G662S,ORF1b:P1000L,ORF1b:M1596I,ORF1b:A1918V,ORF1b:R2257S,ORF3a:S26L,ORF7a:V82A,ORF7a:T120I,ORF7b:F28Y,ORF7b:T40I,ORF9b:T60A,S:T19R,S:T95I,S:R158G,S:L212I,S:L452R,S:T478K,S:D614G,S:Q677H,S:P681R,S:D950N	ORF8:D119-,ORF8:F120-,S:E156-,S:F157-,S:N211-	21987		1147	99.32	21J (Delta)	AY.34
MAURCOVID-020	2021-11-02	M	25	CHN	No	28	G210T,C241T,C3037T,T3049C,G4181T,C6402T,C7124T,C7945T,C8986T,G9053T,G9441T,C10029T,G11083T,A11201G,A11332G,C14408T,G15451A,C16466T,G18255T,C19220T,G20238T,C21618G,T22917G,C22995A,A23403G,G23593C,C23604G,G24410A,C25469T,G26109A,C26681T,T26706C,T26767C,G27014T,T27838A,C27874T,A28461G,G28881T,G28916T,G29402T,G29742T	22194-22196,28248-28253,28271	25701:CCC	M:I82T,N:D63G,N:R203M,N:G215C,N:D377Y,ORF1a:A1306S,ORF1a:P2046L,ORF1a:P2287S,ORF1a:V2930L,ORF1a:C3059F,ORF1a:T3255I,ORF1a:L3606F,ORF1a:T3646A,ORF1b:P314L,ORF1b:G662S,ORF1b:P1000L,ORF1b:M1596I,ORF1b:A1918V,ORF1b:R2257S,ORF3a:S26L,ORF7b:F28Y,ORF7b:T40I,ORF9b:T60A,S:T19R,S:L212I,S:L452R,S:T478K,S:D614G,S:Q677H,S:P681R,S:D950N	ORF8:D119-,ORF8:F120-,S:N211-	19293-19311,19313-19316,19324-19463,19466-19471,19508-19570,19912-20200,21717-22017,22020,22025-22040,22044-22061,22332-22334,22345-22381,22386-22409,22419-22423,22433-22443,22461-22471,22473-22541,27519-27808		2610	94.96	21J (Delta)	AY.34
MAURCOVID-044	2021-10-16	M	25	communauté	No	21	G210T,C241T,C1060T,C3037T,G4181T,C6402T,C7124T,C8986T,G9053T,G9441T,C10029T,C10296A,A11201G,A11332G,T13141C,C14408T,G15451A,C16466T,G18255T,C19220T,G19563A,C19796G,C19983T,C21110T,C21575T,C21618G,C21846T,C22498T,T22917G,C22995A,A23403G,G23593C,C23604G,G24410A,C25355T,C25469T,G26109A,C26681T,T26767C,G27014T,T27638C,C27752T,C27874T,G28178C,A28461G,G28881T,G28916T,C28961T,G29402T,G29742T	22029-22034,28090-28095,28248-28253,28271	25701:CCC	M:I82T,N:D63G,N:R203M,N:G215C,N:L230F,N:D377Y,ORF1a:A1306S,ORF1a:P2046L,ORF1a:P2287S,ORF1a:V2930L,ORF1a:C3059F,ORF1a:T3255I,ORF1a:S3344Y,ORF1a:T3646A,ORF1b:P314L,ORF1b:G662S,ORF1b:P1000L,ORF1b:M1596I,ORF1b:A1918V,ORF1b:A2110G,ORF1b:T2548I,ORF3a:S26L,ORF7a:V82A,ORF7a:T120I,ORF7b:T40I,ORF8:K68E,ORF8:L95F,ORF9b:T60A,S:L5F,S:T19R,S:T95I,S:R158G,S:L452R,S:T478K,S:D614G,S:Q677H,S:P681R,S:D950N,S:L1265F	ORF8:G66-,ORF8:S67-,ORF8:D119-,ORF8:F120-,S:E156-,S:F157-	1593,5214,10323,21987,25183		1684	99.31	21J (Delta)	AY.34
MAURCOVID-045	2021-10-17	M	22	communauté	No	15	G210T,C241T,C449T,C3037T,C3792T,C5184T,A5584G,C9891T,T11418C,C11514T,C12025T,C14408T,G15451A,C16466T,C21618G,C22227T,T22917G,C22995A,A23403G,C23604G,G24410A,T25333C,G25352T,C25469T,G25552T,T26767C,T27638C,C27661T,C27752T,A28461G,G28851T,G28881T,G29402T,C29555T,G29742T	22029-22034,28248-28253,28271		M:I82T,N:D63G,N:S193I,N:R203M,N:D377Y,ORF1a:P62S,ORF1a:A1176V,ORF1a:P1640L,ORF1a:A3209V,ORF1a:V3718A,ORF1a:T3750I,ORF1b:P314L,ORF1b:G662S,ORF1b:P1000L,ORF3a:S26L,ORF3a:A54S,ORF7a:V82A,ORF7a:Q90*,ORF7a:T120I,ORF9b:T60A,S:T19R,S:R158G,S:A222V,S:L452R,S:T478K,S:D614G,S:P681R,S:D950N,S:V1264L	ORF8:D119-,ORF8:F120-,S:E156-,S:F157-	13019.2		1613	99.32	21I (Delta)	AY.61
MAURCOVID-046	2021-10-18	M	47	communauté	AZ	26	C1498T,A1807G,G2659A,C3037T,G5023T,C6285T,T8593C,C9565T,G10870T,C12676A,C14407T,C14408T,C18171T,A20724G,A21717G,C21762T,G23012A,A23403G,G23593C,T24224C,C24748T,C25613T,C26305T,T26767C,C28308G,A28699G,C28887T,C29218T,G29543T	11288-11296,21765-21770,21992-21994,27205-27207,28278-28280		E:L21F,M:I82T,N:S2M,N:D3Y,N:A12G,N:T205I,ORF1a:M1586I,ORF1a:T2007I,ORF1b:P314F,ORF3a:S74F,ORF6:F2M,ORF9b:H9D,S:Q52R,S:A67V,S:E484K,S:D614G,S:Q677H,S:F888L	N:M1-,ORF1a:S3675-,ORF1a:G3676-,ORF1a:F3677-,ORF6:M1-,S:H69-,S:V70-,S:Y144-	101-113,176-333,8899,13372-13621,21542-21548,26896-27160,29728-29776		1378	96.84	21D (Eta)	B.1.525
MAURCOVID-021	2021-11-03	F	48	CNC	AZ	25	C241T,A532G,C936T,C1498T,A1807G,G2659A,C3037T,G3871T,C4456T,C6285T,T8593C,C9565T,C14407T,C14408T,C18171T,T18243C,A20724G,A21717G,C21762T,G23012A,A23403G,G23593C,T24224C,C24748T,G25906T,C26305T,T26767C,C28308G,A28699G,C28887T,G29543T,T29728G	11288-11296,21765-21770,21992-21994,27205-27207,28278-28280		E:L21F,M:I82T,N:S2M,N:D3Y,N:A12G,N:T205I,ORF1a:T224I,ORF1a:K1202N,ORF1a:T2007I,ORF1b:P314F,ORF3a:G172C,ORF6:F2M,ORF9b:H9D,S:Q52R,S:A67V,S:E484K,S:D614G,S:Q677H,S:F888L	N:M1-,ORF1a:S3675-,ORF1a:G3676-,ORF1a:F3677-,ORF6:M1-,S:H69-,S:V70-,S:Y144-	583,13502-13505,13524-13527,13529-13555,13557-13601,13606-13608,26896-27148,29729-29776		1596	98.04	21D (Eta)	B.1.525
MAURCOVID-026	2021-09-28	M	47	CNC	AZ	22	C241T,C3037T,A3852T,C3961T,G7798T,C9072T,C9891T,C10116T,C14408T,G17211A,G20578A,C21846T,C21998A,C22000A,T22016C,G23012A,T23287C,A23403G,C23604A,G23948C,C24382T,G24770T,C25276A,G25660T,T26767C,G28209T,A28271G,C29722T,C29769T	11288-11296,21992-21994,27887-27901,28896-28898		M:I82T,N:R209G,ORF1a:E1196V,ORF1a:K2511N,ORF1a:T2936I,ORF1a:A3209V,ORF1a:T3284I,ORF1b:P314L,ORF1b:V2371M,ORF3a:V90F,ORF8:E106*,S:T95I,S:H146K,S:W152R,S:E484K,S:D614G,S:P681H,S:D796H,S:A1070S	N:A208-,ORF1a:S3675-,ORF1a:G3676-,ORF1a:F3677-,ORF7b:*44-,ORF8:M1-,ORF8:K2-,S:V143-	21991,24485,24495-24503,24560-24561,28877-28883		1769	99.26	20B	B.1.1.318
MAURCOVID-047	2021-10-19	M	40	communauté	No	29	G210T,C241T,C1060T,T1516C,C3037T,G4181T,C6402T,C7124T,C8986T,G9053T,G9441T,C10029T,C10296A,A11201G,A11332G,T13141C,C14408T,G15451A,C16466T,G18255T,C19220T,G19563A,C19796G,C19983T,C21110T,C21575T,C21618G,T22917G,C22995A,A23403G,G23593C,C23604G,G24410A,C25355T,C25469T,G26109A,C26681T,T26767C,G27014T,C27752T,C27874T,A28461G,G28881T,G28916T,C28961T,G29402T,G29742T	22029-22034,28090-28095,28271	25701:CCC	M:I82T,N:D63G,N:R203M,N:G215C,N:L230F,N:D377Y,ORF1a:A1306S,ORF1a:P2046L,ORF1a:P2287S,ORF1a:V2930L,ORF1a:C3059F,ORF1a:T3255I,ORF1a:S3344Y,ORF1a:T3646A,ORF1b:P314L,ORF1b:G662S,ORF1b:P1000L,ORF1b:M1596I,ORF1b:A1918V,ORF1b:A2110G,ORF1b:T2548I,ORF3a:S26L,ORF7a:T120I,ORF7b:T40I,ORF8:K68E,ORF9b:T60A,S:L5F,S:T19R,S:R158G,S:T478K,S:D614G,S:Q677H,S:P681R,S:D950N,S:L1265F	ORF8:G66-,ORF8:S67-,S:E156-,S:F157-	3914-3915,3926,8648-8896,13385-13387,13392-13472,13474-13494,13512-13616,19321-19326,19328-19331,19383-19386,19397-19412,19508-19510,19523-19525,19537-19543,21717-21990,22347,22356-22542,22909-22916,25662-25668,25778-25821,25876-25880,25889-25890,27521-27676,27685-27713,28150-28254		2191	94.9	21J (Delta)	AY.34
MAURCOVID-048	2021-10-20	M	43	communauté	CNBJ	18	G210T,C241T,C3037T,C3505T,G4181T,C4582T,C6402T,C7124T,C8986T,G9053T,G9441T,C9967T,C10029T,A11201G,A11332G,C12253T,C14408T,G15451A,A15486G,C16466T,G17721T,G18255T,C19220T,G19563A,C21618G,C21639G,C21846T,A22095G,C22498T,T22917G,C22995A,A23403G,G23593C,C23604G,G24410A,G25273T,T25303C,C25355T,C25469T,G26109A,C26681T,T26767C,G27014T,G27583T,T27638C,C27752T,C27874T,A28461G,G28881T,G28916T,C28961T,G2940…	22029-22034,28248-28253,28271		M:I82T,N:D63G,N:R203M,N:G215C,N:L230F,N:D377Y,ORF1a:A1306S,ORF1a:P2046L,ORF1a:P2287S,ORF1a:V2930L,ORF1a:C3059F,ORF1a:T3255I,ORF1a:T3646A,ORF1b:P314L,ORF1b:G662S,ORF1b:P1000L,ORF1b:M1596I,ORF1b:A1918V,ORF3a:S26L,ORF7a:A64S,ORF7a:V82A,ORF7a:T120I,ORF7b:T40I,ORF9b:T60A,S:T19R,S:P26R,S:T95I,S:R158G,S:D178G,S:L452R,S:T478K,S:D614G,S:Q677H,S:P681R,S:D950N,S:M1237I,S:L1265F	ORF8:D119-,ORF8:F120-,S:E156-,S:F157-	216,21987,25699		1733	99.32	21J (Delta)	AY.34
MAURCOVID-049	2021-10-21	M	49	communauté	AZ	25	C186T,G210T,C241T,C3037T,C3330T,G4181T,C6402T,C7124T,C7162T,C8986T,G9053T,G9441T,C10029T,A11201G,A11332G,A13396G,C14408T,G15451A,C15763T,C16466T,G18255T,C19220T,C21618G,G22203A,C22498T,T22917G,C22995A,A23403G,G23593C,C23604G,G24410A,C25355T,C25469T,G26109A,A26120G,A26148G,C26681T,T26767C,G27014T,T27638C,C27752T,C27874T,A28461G,G28871A,G28881T,G28916T,C28961T,C29367T,G29402T,G29742T	28248-28253,28271	25701:CCC	M:I82T,N:D63G,N:G200S,N:R203M,N:G215C,N:L230F,N:P365L,N:D377Y,ORF1a:T1022I,ORF1a:A1306S,ORF1a:P2046L,ORF1a:P2287S,ORF1a:V2930L,ORF1a:C3059F,ORF1a:T3255I,ORF1a:T3646A,ORF1b:P314L,ORF1b:G662S,ORF1b:P1000L,ORF1b:M1596I,ORF1b:A1918V,ORF3a:S26L,ORF3a:H243R,ORF7a:V82A,ORF7a:T120I,ORF7b:T40I,ORF9b:T60A,S:T19R,S:R214H,S:L452R,S:T478K,S:D614G,S:Q677H,S:P681R,S:D950N,S:L1265F	ORF8:D119-,ORF8:F120-	190-191,3835-3855,8669-8694,8705-8713,8803-8833,8835-8837,8840-8879,13387-13389,13401-13474,13533-13554,13566-13588,15346,19303-19443,19457-19570,21717-21990,22028-22036,22044-22061,22113-22138,22156-22158,22267-22268,22282-22287,22325-22352,22362-22367,22370,22382-22451,22456-22465,22503-22541,27521-27592,27595-27628,27728,27737-27741		1759	95.6	21J (Delta)	AY.34
MAURCOVID-022	2021-11-04	M	14	CNC	No	28	G210T,C241T,G1820A,C3037T,G4181T,G4285T,C6402T,C7124T,C7945T,C8986T,G9053T,G9441T,C10029T,C10615T,G11083T,A11201G,A11332G,T12680C,C14408T,G15451A,C16466T,G18255T,C19220T,C21618G,T22917G,C22995A,A23403G,G23593C,C23604G,G24410A,C25469T,G26109A,C26681T,T26706C,T26767C,G27014T,T27838A,C27874T,A28461G,G28881T,G28916T,G29402T,G29742T	509-523,28248-28253,28271	25701:CCC	M:I82T,N:D63G,N:R203M,N:G215C,N:D377Y,ORF1a:G519S,ORF1a:A1306S,ORF1a:E1340D,ORF1a:P2046L,ORF1a:P2287S,ORF1a:V2930L,ORF1a:C3059F,ORF1a:T3255I,ORF1a:L3606F,ORF1a:T3646A,ORF1b:P314L,ORF1b:G662S,ORF1b:P1000L,ORF1b:M1596I,ORF1b:A1918V,ORF3a:S26L,ORF7b:F28Y,ORF7b:T40I,ORF9b:T60A,S:T19R,S:L452R,S:T478K,S:D614G,S:Q677H,S:P681R,S:D950N	ORF1a:G82-,ORF1a:H83-,ORF1a:V84-,ORF1a:M85-,ORF1a:V86-,ORF8:D119-,ORF8:F120-	3837-3855,3860-3862,8708-8805,8862-8879,13373-13622,19276-19570,20372,20374-20377,21547,21550-21551,21717-22287,22325-22542,25662-25683,25738-25741,25753,25793-25799,25806-25816,27513-27808		2423	93.24	21J (Delta)	AY.34
MAURCOVID-023	2021-11-05	M	18	CNC	No	25	G210T,C241T,G2078A,C3037T,G4181T,C6402T,C7124T,C8986T,G9053T,G9441T,C10029T,A11201G,A11332G,C14408T,G15451A,C16466T,G16935T,G18255T,A19167C,C19220T,C21618G,C21846T,C22498T,T22917G,C22995A,A23403G,G23593C,C23604G,G24410A,C25160A,C25355T,C25469T,G26109A,C26681T,T26767C,G27014T,C27059T,T27638C,C27752T,C27874T,A28461G,G28808A,G28881T,G28916T,C28961T,G29402T,A29499T,G29742T	28248-28253,28271		M:I82T,N:D63G,N:G179S,N:R203M,N:G215C,N:L230F,N:D377Y,N:Q409L,ORF1a:V605I,ORF1a:A1306S,ORF1a:P2046L,ORF1a:P2287S,ORF1a:V2930L,ORF1a:C3059F,ORF1a:T3255I,ORF1a:T3646A,ORF1b:P314L,ORF1b:G662S,ORF1b:P1000L,ORF1b:M1156I,ORF1b:M1596I,ORF1b:K1900N,ORF1b:A1918V,ORF3a:S26L,ORF7a:V82A,ORF7a:T120I,ORF7b:T40I,ORF9b:T60A,S:T19R,S:T95I,S:L452R,S:T478K,S:D614G,S:Q677H,S:P681R,S:D950N,S:L1200I,S:L1265F	ORF8:D119-,ORF8:F120-	19282-19570,21829-21844,21852-22012,22014-22020,22025-22038,22044-22061,22113-22131,22142-22144,22345-22405,22419,22475-22486,22505-22542,22988,25699		2126	97.18	21J (Delta)	AY.34
MAURCOVID-050	2021-10-22	M	48	communauté	J&J	28	G210T,C241T,C1060T,C3037T,G4181T,C6402T,C7124T,C8986T,G9053T,G9441T,C10029T,C10296A,A11201G,A11332G,C14408T,G15451A,C16466T,G18255T,C19220T,G19563A,C19796G,C21618G,C22498T,T22917G,C22995A,A23403G,G23593C,C23604G,G24410A,C25355T,C25469T,G26109A,T26767C,G27014T,T27638C,C27752T,C27874T,A28254C,A28461G,G28881T,G28916T,C28961T,G29402T,G29742T	22029-22034,28090-28095,28271		M:I82T,N:D63G,N:R203M,N:G215C,N:L230F,N:D377Y,ORF1a:A1306S,ORF1a:P2046L,ORF1a:P2287S,ORF1a:V2930L,ORF1a:C3059F,ORF1a:T3255I,ORF1a:S3344Y,ORF1a:T3646A,ORF1b:P314L,ORF1b:G662S,ORF1b:P1000L,ORF1b:M1596I,ORF1b:A1918V,ORF1b:A2110G,ORF3a:S26L,ORF7a:V82A,ORF7a:T120I,ORF7b:T40I,ORF8:K68E,ORF8:I121L,ORF9b:T60A,S:T19R,S:R158G,S:L452R,S:T478K,S:D614G,S:Q677H,S:P681R,S:D950N,S:L1265F	ORF8:G66-,ORF8:S67-,S:E156-,S:F157-	8691-8694,8708-8724,8862-8879,13141,13375,13377-13622,22345-22381,22406-22412,22422-22423,22433-22481,22483-22484,22499-22505,22507-22521,22528-22540,22979-22983,22987-22988,25660-25762,25808-25832,25853-25858,26681,26964-26973,27524-27534,27543,27592-27636,27688-27696,27710-27711,28152-28253		1682	96.85	21J (Delta)	AY.34
MAURCOVID-051	2021-10-23	M	40	communauté	AZ	27	G210T,C241T,G1820A,C3037T,G4181T,C6402T,C6997T,C7124T,C7303T,C7471T,C8986T,G9053T,G9441T,C10029T,A11201G,A11332G,C14408T,G15451A,G15982A,C16466T,C17766T,G18255T,C19220T,G19563A,C21618G,C21846T,G21987A,C22498T,T22917G,C22995A,A23403G,G23593C,C23604G,G24410A,C25355T,C25469T,G25793T,G26109A,C26681T,T26767C,G27014T,T27638C,C27752T,C27874T,A28461G,G28881T,G28916T,C28961T,G29402T,G29742T	22029-22034,28248-28253,28271	25701:CCC	M:I82T,N:D63G,N:R203M,N:G215C,N:L230F,N:D377Y,ORF1a:G519S,ORF1a:A1306S,ORF1a:P2046L,ORF1a:P2287S,ORF1a:V2930L,ORF1a:C3059F,ORF1a:T3255I,ORF1a:T3646A,ORF1b:P314L,ORF1b:G662S,ORF1b:V839I,ORF1b:P1000L,ORF1b:M1596I,ORF1b:A1918V,ORF3a:S26L,ORF3a:R134L,ORF7a:V82A,ORF7a:T120I,ORF7b:T40I,ORF9b:T60A,S:T19R,S:T95I,S:G142D,S:R158G,S:L452R,S:T478K,S:D614G,S:Q677H,S:P681R,S:D950N,S:L1265F	ORF8:D119-,ORF8:F120-,S:E156-,S:F157-	21852-21872,21966-21976		1326	99.22	21J (Delta)	AY.34
MAURCOVID-024	2021-11-06	M	52	CNC	CNBJ	22	G210T,C241T,C3037T,G4181T,C4891T,C5506T,C6402T,C7124T,C8986T,G9053T,G9441T,C10029T,A11201G,A11332G,C11788T,C14408T,G15451A,C16466T,G18255T,C19220T,G19398A,G21724T,C21846T,T22607G,T22917G,C22995A,A23147C,A23403G,G23593C,C23604G,G24410A,C25355T,C25469T,C25546T,G25593T,G26109A,T26184C,C26681T,T26767C,G27014T,T27638C,C27849T,C27874T,A28461G,G28881T,G28916T,C28961T,G29402T,G29742T	28248-28253,28271	25701:CCC	M:I82T,N:D63G,N:R203M,N:G215C,N:L230F,N:D377Y,ORF1a:A1306S,ORF1a:P2046L,ORF1a:P2287S,ORF1a:V2930L,ORF1a:C3059F,ORF1a:T3255I,ORF1a:T3646A,ORF1b:P314L,ORF1b:G662S,ORF1b:P1000L,ORF1b:M1596I,ORF1b:A1918V,ORF3a:S26L,ORF3a:L52F,ORF3a:K67N,ORF7a:V82A,ORF7b:L32F,ORF7b:T40I,ORF9b:T60A,S:L54F,S:T95I,S:S349A,S:L452R,S:T478K,S:K529Q,S:D614G,S:Q677H,S:P681R,S:D950N,S:L1265F	ORF8:D119-,ORF8:F120-	19331,19333-19335,19337-19340,19343-19345,19365-19387,19563,21428-21682,21887-21990,22028-22034,22325,22329-22334,22355-22367,22370-22372,22419-22542,27521-27598,27611-27616,27618-27631,27650,27718,27722-27757		1880	97.04	21J (Delta)	AY.34
MAURCOVID-025	2021-11-07	F	41	CNC	No	19	G210T,C241T,C1063T,C3037T,G4181T,G4399T,C6402T,C7124T,C8986T,G9053T,G9441T,C10029T,C10277T,A11201G,A11332G,C14408T,G15451A,C16466T,G18255T,C19220T,C21618G,C21846T,C22498T,T22917G,C22995A,A23403G,G23593C,C23604G,G24410A,C25469T,G26109A,C26681T,T26767C,G27014T,T27638C,C27752T,C27874T,A28461G,C28677T,G28881T,G28916T,G29402T,G29736T,G29742T	22029-22034,28248-28253,28271	25701:CCC	M:I82T,N:D63G,N:T135I,N:R203M,N:G215C,N:D377Y,ORF1a:A1306S,ORF1a:M1378I,ORF1a:P2046L,ORF1a:P2287S,ORF1a:V2930L,ORF1a:C3059F,ORF1a:T3255I,ORF1a:L3338F,ORF1a:T3646A,ORF1b:P314L,ORF1b:G662S,ORF1b:P1000L,ORF1b:M1596I,ORF1b:A1918V,ORF3a:S26L,ORF7a:V82A,ORF7a:T120I,ORF7b:T40I,ORF9b:T60A,S:T19R,S:T95I,S:R158G,S:L452R,S:T478K,S:D614G,S:Q677H,S:P681R,S:D950N	ORF8:D119-,ORF8:F120-,S:E156-,S:F157-	19313-19456,19466-19485,19508-19567,21887-21894,21901-21990		2076	98.25	21J (Delta)	AY.34
MAURCOVID-052	2021-10-24	M	43	communauté	AZ	23	G210T,C241T,C3037T,G3509A,G4181T,G4665A,C6402T,C7124T,G7405T,C8733T,C8986T,G9053T,G9441T,C10029T,A11201G,A11332G,C13335T,C14408T,G15451A,C16466T,G18255T,C19220T,G19563A,C21618G,C21846T,C22498T,T22917G,C22995A,A23403G,G23593C,C23604G,A24232G,G24410A,C25469T,C25844T,G26109A,C26681T,T26767C,G27014T,T27638C,C27752T,C27874T,A28461G,G28881T,G28916T,G29402T,G29742T	22029-22034,27553,28248-28253,28271	25701:CCC	M:I82T,N:D63G,N:R203M,N:G215C,N:D377Y,ORF1a:A1082T,ORF1a:A1306S,ORF1a:R1467K,ORF1a:P2046L,ORF1a:P2287S,ORF1a:M2380I,ORF1a:T2823I,ORF1a:V2930L,ORF1a:C3059F,ORF1a:T3255I,ORF1a:T3646A,ORF1a:A4357V,ORF1b:P314L,ORF1b:G662S,ORF1b:P1000L,ORF1b:M1596I,ORF1b:A1918V,ORF3a:S26L,ORF3a:T151I,ORF7b:T40I,ORF9b:T60A,S:T19R,S:T95I,S:R158G,S:L452R,S:T478K,S:D614G,S:Q677H,S:P681R,S:D950N	ORF8:D119-,ORF8:F120-,S:E156-,S:F157-	3191-3482,21987		1835	98.35	21J (Delta)	AY.34
MAURCOVID-053	2021-10-25	M	19	communauté	No	28	G210T,C241T,C1060T,C3037T,G4181T,C6402T,C7124T,C8986T,G9053T,G9441T,C10029T,C10296A,A11201G,A11332G,T13141C,C14408T,G15451A,C16466T,G18255T,C19220T,C19796G,C19983T,C21110T,C21575T,C21618G,T22917G,C22995A,A23403G,G23593C,C23604G,G24410A,C25355T,C25469T,G26109A,C26681T,T26767C,G27014T,T27638C,C27752T,C27874T,A28254C,A28461G,G28881T,G28916T,G29402T,G29742T	28090-28095,28271	25701:CCC	M:I82T,N:D63G,N:R203M,N:G215C,N:D377Y,ORF1a:A1306S,ORF1a:P2046L,ORF1a:P2287S,ORF1a:V2930L,ORF1a:C3059F,ORF1a:T3255I,ORF1a:S3344Y,ORF1a:T3646A,ORF1b:P314L,ORF1b:G662S,ORF1b:P1000L,ORF1b:M1596I,ORF1b:A1918V,ORF1b:A2110G,ORF1b:T2548I,ORF3a:S26L,ORF7a:V82A,ORF7a:T120I,ORF7b:T40I,ORF8:K68E,ORF8:I121L,ORF9b:T60A,S:L5F,S:T19R,S:L452R,S:T478K,S:D614G,S:Q677H,S:P681R,S:D950N,S:L1265F	ORF8:G66-,ORF8:S67-	13564-13601,19296-19456,19508-19509,19518-19543,19546-19570,21717-22061,22183-22184,22325-22368,22376-22381,22395-22423,22475-22514,22517-22521,22536-22540,27317,27559-27560,27562-27616,27688-27708,27721-27723,28152-28253,28961		2123	96.27	21J (Delta)	AY.34
MAURCOVID-054	2021-10-26	M	50	communauté	AZ	30	G210T,C241T,A2215G,C3037T,G4181T,G4255T,C6402T,C7124T,C8986T,G9053T,G9441T,C10029T,A11201G,A11332G,T14259C,C14408T,G15451A,C16466T,G18255T,C19220T,C20235A,C21618G,C22498T,T22917G,C22995A,A23403G,G23593C,C23604G,G24410A,C25355T,C25469T,C25613T,G26109A,C26681T,T26767C,G27014T,T27638C,C27752T,C27874T,T27907A,T27908C,T27909A,A28461G,C28789T,G28881T,G28916T,C28961T,G29402T,G29742T	28248-28253,28271	25701:CCC	M:I82T,N:D63G,N:R203M,N:G215C,N:L230F,N:D377Y,ORF1a:A1306S,ORF1a:P2046L,ORF1a:P2287S,ORF1a:V2930L,ORF1a:C3059F,ORF1a:T3255I,ORF1a:T3646A,ORF1b:P314L,ORF1b:G662S,ORF1b:P1000L,ORF1b:M1596I,ORF1b:A1918V,ORF3a:S26L,ORF3a:S74F,ORF7a:V82A,ORF7a:T120I,ORF7b:T40I,ORF8:V5D,ORF8:F6I,ORF9b:T60A,S:T19R,S:L452R,S:T478K,S:D614G,S:Q677H,S:P681R,S:D950N,S:L1265F	ORF8:D119-,ORF8:F120-	13424-13427,13481-13492,13544-13601,19281-19400,19411-19414,19474-19570,19912-20200,21717-21990,22028-22036,22046-22053,22113-22132,22137,22139-22142,22266-22282,22325,22340-22342,22345-22351,22354-22368,22394-22411,22422-22423,22433-22447,22457-22471,22475-22476,22478-22484,22499-22500,22520-22540,27557-27598,27653-27676,27696-27702,27759-27761		1477	95.65	21J (Delta)	AY.34
